# Supplementary material for: Discovery of Pod Shatter-Resistant Associated SNPs by Deep Sequencing of a Representative Library Followed by Bulk Segregant Analysis in Rapeseed
Source: PLoS One. 2012 Apr 17;7(4):e34253. doi: 10.1371/journal.pone.0034253 (PMC3328475; doi:10.1371/journal.pone.0034253)
Supplement: Table S1 — The silique shattering resistance index of two rapeseed lines ( B. napus cv. zy72360 and B. napus cv. R1) and their F2 population progenies (including 276 individuals). (XLS) [file pone.0034253.s004.xls]

## Sheet: Sheet1
Table S1. The silique shattering resistance index of two rapeseed lines (B. napus cv. zy72360 and B. napus cv. R1) and their F2 population progenies (including 276 individuals).
Sample	The silique shattering resistance index	Variance
zy72360	0.94	0.125
R1	0.06	0.012
1	0.73	0.156525
2	0.23	0.103682
3	0.75	0.122474
4	1	0
5	0.95	0.0707107
6	0.68	0.160468
7	0.53	0.067082
8	0.01	0.0223607
9	0.81	0.0821584
10	0.58	0.0447214
11	0.84	0.0821584
12	0.63	0.0908295
13	0.08	0.106066
14	0.03	0.0447214
15	0.87	0.0447214
16	0.05	0.0408248
17	0.11	0.114018
18	0.68	0.148324
19	0.61	0.0547723
20	0.11	0.065192
21	0.65	0.15411
22	0.25	0.11726
23	0.31	0.074162
24	0.86	0.065192
25	0.53	0.148324
26	0.86	0.108397
27	0.99	0.0223607
28	0.86	0.110868
29	0.07	0.0570088
30	0.78	0.083666
31	0.16	0.0629153
32	0.41	0.290259
33	1	0
34	0.01	0.0223607
35	0.06	0.0894427
36	0.76	0.065192
37	0.74	0.041833
38	0	0
39	0.7	0.106066
40	0.42	0.216795
41	0.56	0.147479
42	0.27	0.168077
43	0.26	0.147479
44	0.88	0.0758288
45	0.55	0.145774
46	0.58	0.160468
47	0.72	0.108397
48	0.95	0.0612372
49	0.31	0.138744
50	0.53	0.233452
51	0.44	0.216217
52	0.19	0.151658
53	0.67	0.103682
54	0.5	0.111803
55	0.05	0.05
56	0.72	0.135093
57	0.98	0.0447214
58	0.94	0.0547723
59	0.6	0.127475
60	0.85	0.102
61	0.6	0.136931
62	0.57	0.21095
63	0.78	0.189077
64	0.62	0.303315
65	0.09	0.065192
66	0.82	0.0758288
67	0.19	0.25836
68	0.12	0.213892
69	0.67	0.0974679
70	0.65	0.11726
71	0.71	0.119373
72	0.77	0.0570088
73	0.7	0.0790569
74	0.76	0.0961769
75	0.03	0.05
76	0.24	0.155724
77	0.34	0.213307
78	0.16	0.041833
79	0.06	0.0821584
80	0.2	0.0790569
81	0.46	0.238223
82	0.29	0.0961769
83	0.76	0.065192
84	0.8	0.05
85	0.17	0.236114
86	0.43	0.0974679
87	0.24	0.119373
88	0.07	0.0447214
89	0.72	0.0447214
90	0.37	0.130384
91	0.83	0.0570088
92	0.27	0.258844
93	0.26	0.179699
94	0.13	0.0974679
95	0.16	0.0961769
96	0.21	0.143178
97	0.4	0.145774
98	0.06	0.0584523
99	0.01	0.0223607
100	0.14	0.074162
101	0.36	0.10247
102	0.19	0.138744
103	0.97	0.0273861
104	0.17	0.083666
105	0.75	0.0353553
106	0.82	0.15248
107	0.25	0.0866025
108	0.68	0.125499
109	0.21	0.165202
110	0.14	0.065192
111	0.62	0.083666
112	0.6	0.0866025
113	0.38	0.103682
114	0.14	0.125
115	0.33	0.189077
116	0	0
117	0.23	0.067082
118	0.92	0.0570088
119	0.79	0.0894427
120	0.58	0.0758288
121	0.6	0.1
122	0.49	0.119373
123	0.23	0.204939
124	0.19	0.065192
125	0.04	0.041833
126	0.36	0.155724
127	0.6	0.136931
128	0.03	0.0447214
129	0.01	0.0223607
130	0.23	0.175357
131	0.59	0.0894427
132	1	0
133	0.94	0.065192
134	0.54	0.174642
135	0.6	0.212132
136	0.65	0.108012
137	0.52	0.103682
138	0.45	0.262202
139	0.95	0.114
140	0.5	0.111803
141	0.08	0.0908295
142	0.39	0.0961769
143	0.08	0.0758288
144	0.65	0.0790569
145	0.75	0.05
146	0.66	0.0821584
147	0.03	0.0288675
148	0.03	0.0273861
149	0.02	0.0273861
150	0.04	0.065192
151	0.07	0.067082
152	0.03	0.057735
153	0.09	0.0547723
154	0.04	0.041833
155	0.07	0.0288675
156	0.04	0.041833
157	0.03	0.0447214
158	0	0
159	0	0
160	0.06	0.041833
161	0	0
162	0.03	0.0447214
163	0.02	0.0288675
164	0.01	0.0223607
165	0.08	0.057735
166	0	0
167	0.92	0.15248
168	1	0
169	0.97	0.0288675
170	0.98	0.0273861
171	0.94	0.065192
172	0.99	0.0223607
173	1	0
174	0.94	0.0894427
175	0.97	0.0447214
176	0.91	0.0821584
177	0.96	0.041833
178	0.99	0.0223607
179	0.92	0.0570088
180	0.99	0.0223607
181	0.93	0.106066
182	0.96	0.0223607
183	1	0
184	0.91	0.074162
185	0.97	0.0273861
186	0.98	0.0273861
187	1	0
188	0.97	0.0447214
189	0.35	0.05
190	0.41	0.0961769
191	0.26	0.0821584
192	0.4	0.0707107
193	0.69	0.185068
194	0.64	0.041833
195	0.87	0.103682
196	0.17	0.0570088
197	0.11	0.108397
198	0.89	0.0821584
199	0.43	0.135093
200	0.88	0.0273861
201	0.56	0.134164
202	0.27	0.144049
203	0.63	0.115109
204	0.63	0.0908295
205	0.5	0.1
206	0.32	0.189077
207	0.61	0.129422
208	0.55	0.19685
209	0.52	0.135093
210	0.77	0.120416
211	0.83	0.103682
212	0.57	0.135093
213	0.84	0.0894427
214	0.49	0.0961769
215	0.94	0.0223607
216	0.1	0.0790569
217	0.5	0.127475
218	0.89	0.0821584
219	0.34	0.302903
220	0.82	0.109545
221	0.79	0.0547723
222	0.43	0.115109
223	0.33	0.119024
224	0.19	0.0894427
225	0.03	0.0447214
226	0.63	0.0570088
227	0.72	0.109545
228	0.64	0.230217
229	0.51	0.274773
230	0.15	0.05
231	0	0
232	0.59	0.129422
233	0.37	0.0758288
234	0.18	0.0570088
235	0.27	0.0570088
236	0.43	0.103682
237	0.27	0.148324
238	0.42	0.0758288
239	0.42	0.148324
240	0.78	0.103682
241	0.62	0.125499
242	0.12	0.0908295
243	0.01	0.0223607
244	0.1	0.11726
245	0.31	0.065192
246	0.1	0.0790569
247	0.49	0.134164
248	0.79	0.114018
249	0.97	0.0447214
250	0.81	0.138694
251	0.76	0.108397
252	0.87	0.103682
253	0.98	0.0273861
254	0.99	0.0223607
255	0.94	0.0894427
256	0.97	0.0447214
257	0.91	0.0821584
258	0.96	0.041833
259	0.99	0.0223607
260	0.92	0.0570088
261	0.99	0.0223607
262	0.96	0.0223607
263	1	0
264	0.98	0.0273861
265	1	0
266	0.02	0.0273861
267	0.09	0.0547723
268	0.07	0.0288675
269	0.04	0.041833
270	0.65	0.0707107
271	0.85	0.0912871
272	0.03	0.0447214
273	0	0
274	0.06	0.041833
275	0.07	0.0447214
276	0	0
Note: The 276 individuals of the F2 population consisted of 225 randomly selected individuals (Sample 1-146,189-265,270-271) and 51 extra added individuals (including 29 individuals with SSRI < 0.10,Sample 147-166,266-269,272-276 and 22 individuals with SSRI > 0.90, Sample 167-188).
