# Supplementary material for: Discovery of Pod Shatter-Resistant Associated SNPs by Deep Sequencing of a Representative Library Followed by Bulk Segregant Analysis in Rapeseed
Source: PLoS One. 2012 Apr 17;7(4):e34253. doi: 10.1371/journal.pone.0034253 (PMC3328475; doi:10.1371/journal.pone.0034253)
Supplement: Table S2 — The details of 70 SNPs associated with rapeseed pod shatter resistance from B. napus . (XLSX) [file pone.0034253.s005.xlsx]

## Sheet: Sheet1
Table S2. The details of 70 SNPs associated with rapeseed pod shatter resistance from B. napus.
Chromosome	SNP location on Chromosome	Scaffold name	SNP location on Scaffold	SNP	Times of base A in RK	Times of base G in RK	Times of base C in RK	Times of base T in RK	Times of base A in SK	Times of base G in SK	Times of base C in SK	Times of base T in SK	Fisher's p value	-log10P
A01	13597606	BRscaffold000090	432577	CT	0	0	91	15	0	0	66	98	1.704e-27	26.77
A02	22837818	BRscaffold000115	363651	AG	29	1	0	0	43	75	0	0	3.129e-19	18.5
A04	5152849	BRscaffold000083	18002	GT	0	0	0	29	0	33	0	17	2.407e-19	18.62
A04	9559913	BRscaffold000070	33372	CT	0	0	4	50	0	0	48	30	1.167e-20	19.93
A04	9559915	BRscaffold000070	33370	AT	50	0	0	4	30	0	0	48	1.167e-20	19.93
A04	9559919	BRscaffold000070	33366	AG	50	5	0	0	30	48	0	0	3.27e-19	18.49
A05	14874250	BRscaffold000091	602159	GC	0	0	36	0	0	27	18	0	5.463e-19	18.26
A06	13213281	BRscaffold000028	849204	AC	24	0	2	0	15	0	45	0	2.966e-17	16.53
A06	20176255	BRscaffold000009	3805934	AG	140	12	0	0	85	315	0	0	1.438e-109	108.84
A06	20176256	BRscaffold000009	3805935	AG	13	139	0	0	310	89	0	0	9.566e-104	103.02
A06	20176258	BRscaffold000009	3805937	CT	0	0	14	138	0	0	320	89	7.939e-104	103.1
A06	20688195	BRscaffold000009	4317874	AG	243	543	0	0	534	449	0	0	1.283e-44	43.89
A07	2305074	BRscaffold000116	459526	CT	0	0	12	39	0	0	221	81	1.74e-21	20.76
A07	2305093	BRscaffold000116	459545	AG	38	13	0	0	73	228	0	0	3.031e-22	21.52
A07	2305097	BRscaffold000116	459549	AG	39	9	0	0	85	201	0	0	1.521e-21	20.82
A09	10513957	BRscaffold000134	168403	GC	0	17	41	0	0	466	64	0	2.896e-41	40.54
A09	11643037	BRscaffold000135	385773	CT	0	0	127	255	0	0	537	294	2.578e-47	46.59
A09	22390244	BRscaffold000081	437483	AT	122	0	0	271	500	0	0	454	1.747e-24	23.76
A09	22392018	BRscaffold000081	435709	AG	14	19	0	0	167	15	0	0	1.541e-18	17.81
A09	23968100	BRscaffold000045	741322	GC	0	33	2	0	0	15	37	0	2.403e-19	18.62
A09	29950101	BRscaffold000006	4044245	CT	0	0	9	35	0	0	21	1	1.055e-17	16.98
A09	29950105	BRscaffold000006	4044249	GT	0	9	0	35	0	22	0	1	2.448e-18	17.61
A09	29982422	BRscaffold000006	4076566	CT	0	0	8	24	0	0	44	0	4.763e-26	25.32
A09	29982479	BRscaffold000006	4076623	GC	0	26	6	0	0	0	44	0	1.885e-29	28.72
A09	30031499	BRscaffold000006	4125643	AT	11	0	0	31	26	0	0	1	1.115e-17	16.95
A09	30099565	BRscaffold000006	4193709	AT	7	0	0	28	18	0	0	0	3.646e-17	16.44
A09	30127412	BRscaffold000006	4221556	AG	20	9	0	0	0	53	0	0	1.682e-24	23.77
A09	30128800	BRscaffold000006	4222944	GC	0	37	5	0	0	3	37	0	6.156e-28	27.21
A09	30163364	BRscaffold000006	4257508	AG	21	11	0	0	0	36	0	0	3.355e-19	18.47
A09	30296347	BRscaffold000006	4390491	GT	0	0	0	32	0	8	0	0	3.709e-17	16.43
A09	30296348	BRscaffold000006	4390492	CT	0	0	0	32	0	0	8	0	3.709e-17	16.43
A09	30345844	BRscaffold000006	4439988	AC	5	0	20	0	37	0	3	0	8.877e-18	17.05
A09	30345857	BRscaffold000006	4440001	AC	5	0	20	0	37	0	3	0	8.877e-18	17.05
A09	30345915	BRscaffold000006	4440059	AT	5	0	0	20	37	0	0	3	8.877e-18	17.05
A09	30954374	BRscaffold000006	5048518	CT	0	0	11	22	0	0	47	0	3.485e-23	22.46
A09	30977126	BRscaffold000006	5071270	CT	0	0	38	5	0	0	15	37	2.031e-17	16.69
A09	30977346	BRscaffold000006	5071490	AG	6	42	0	0	36	15	0	0	2.22e-17	16.65
A09	30977385	BRscaffold000006	5071529	AG	43	5	0	0	15	36	0	0	8.073e-19	18.09
A09	30977399	BRscaffold000006	5071543	AC	43	0	5	0	15	0	36	0	8.073e-19	18.09
A09	31227118	BRscaffold000006	5321262	AG	26	13	0	0	2	46	0	0	6.123e-20	19.21
A09	31232087	BRscaffold000006	5326231	AG	12	33	0	0	33	3	0	0	6.146e-18	17.21
A10	149415	BRscaffold000136	149415	AG	96	6	0	0	107	129	0	0	5.981e-38	37.22
C01	7997735	BOscaffold000071	832243	AG	41	17	0	0	1	25	0	0	2.833e-17	16.55
C02	27354139	BOscaffold000031	2505858	AC	40	0	24	0	41	0	153	0	2.546e-17	16.59
C02	27568238	BOscaffold000323	114645	GT	0	3	0	26	0	61	0	19	4.626e-19	18.33
C02	27568271	BOscaffold000323	114678	CT	0	0	26	3	0	0	18	62	8.907e-20	19.05
C03	2352692	BOscaffold000039	371584	CT	0	0	9	56	0	0	43	21	5.396e-19	18.27
C03	41685163	BOscaffold000095	1028328	CT	0	0	17	1	0	0	2	26	2.256e-18	17.65
C03	41685164	BOscaffold000095	1028329	CT	0	0	17	1	0	0	2	26	2.256e-18	17.65
C03	41685195	BOscaffold000095	1028360	AC	1	0	17	0	26	0	2	0	2.256e-18	17.65
C03	41685197	BOscaffold000095	1028362	CT	0	0	1	17	0	0	25	2	5.683e-18	17.25
C03	55668221	BOscaffold000036	413522	AG	19	3	0	0	5	44	0	0	5.038e-19	18.3
C04	14307848	BOscaffold000020	1904565	AG	345	292	0	0	92	597	0	0	3.893e-115	114.41
C04	14307849	BOscaffold000020	1904566	CT	0	0	344	294	0	0	91	598	5.339e-115	114.27
C04	31294578	BOscaffold000044	36108	AT	18	0	0	6	12	0	0	171	1.265e-25	24.9
C04	31294581	BOscaffold000044	36111	CT	0	0	23	1	0	0	44	139	3.957e-23	22.4
C04	31427238	BOscaffold000044	168768	CT	0	0	37	11	0	0	71	174	2.33e-18	17.63
C04	31427239	BOscaffold000044	168769	AG	12	36	0	0	194	51	0	0	4.008e-24	23.4
C05	26514413	BOscaffold000027	1673904	GT	0	12	0	49	0	342	0	8	1.09e-85	84.96
C06	19924695	BOscaffold000005	1521507	AG	10	8	0	0	6	234	0	0	2.23e-18	17.65
C06	19924696	BOscaffold000005	1521508	GC	0	10	8	0	0	6	232	0	2.605e-18	17.58
C06	20909472	BOscaffold000005	2506284	CT	0	0	50	35	0	0	52	190	2.226e-18	17.65
C07	9823574	BOscaffold000287	415031	CT	0	0	1	20	0	0	48	14	1.129e-17	16.95
C07	19348452	BOscaffold000018	3055	AG	22	66	0	0	144	54	0	0	8.615e-27	26.06
C07	19475871	BOscaffold000018	130474	GT	0	10	0	19	0	259	0	18	1.869e-25	24.73
C07	19475944	BOscaffold000018	130547	AC	19	0	3	0	17	0	137	0	1.009e-24	24
C08	34047139	BOscaffold000002	4945473	AT	14	0	0	30	33	0	0	1	8.106e-19	18.09
C09	15421601	BOscaffold000264	9838	CT	0	0	86	4	0	0	52	53	3.552e-26	25.45
C09	15421606	BOscaffold000264	9843	AT	86	0	0	4	52	0	0	53	3.552e-26	25.45
C09	28988699	BOscaffold000032	701792	AT	38	0	0	43	450	0	0	105	5.233e-19	18.28
