# Supplementary material for: Discovery of Pod Shatter-Resistant Associated SNPs by Deep Sequencing of a Representative Library Followed by Bulk Segregant Analysis in Rapeseed
Source: PLoS One. 2012 Apr 17;7(4):e34253. doi: 10.1371/journal.pone.0034253 (PMC3328475; doi:10.1371/journal.pone.0034253)
Supplement: Table S3 — Primers of 14 SNPs of the tightly clustered SNPs region on A09 chromosome. (XLSX) [file pone.0034253.s006.xlsx]

## Sheet: Sheet1
Table S3. Primers of 14 SNPs of the tightly clustered SNPs region on A09 chromosome.
Primer name	SNP location	SNP location in Scaffold	Left primer (5'-3')	Right primer (5'-3')	Product size (bp)
ns380	BRscaffold000006forward	4390491	TTGGACCATTTTGCTAGTTTAGTAAACAGTGGAAT	GATGATGATGATATTGGGGACTAACCAGGATT	250
ns381	BRscaffold000006forward	4390492	GGACCATTTTGCTAGTTTAGTAAACAGTGCCATT	ATGATGATGATATTGGGGACTAACCAGGATTC	247
ns382x	BRscaffold000006forward	4044245	CATCTTCTTTTGCTTATTAAAGGTTGAAACCGTTC	GCCGACCATTTGATGAGTGGTTGACT	211
ns383x	BRscaffold000006forward	4044249	TTTTGCTTATTAAAGGTTGAAACCTTTCCACG	GCCGACCATTTGATGAGTGGTTGACT	204
ns384x	BRscaffold000006forward	4076566	TGTGGCTTTCTCTCTCGCTCTTGGTC	ACAGACAGATTTGATCAGTCAACATCGGAAG	293
ns385x	BRscaffold000006forward	4076623	TGGAGGAGGTTGCTGAAGACAGAGATG	ACAGACAGATTTGATCAGTCAACATCGGAAG	237
ns386x	BRscaffold000006forward	4125643	CAAGGAACTCAAAGCAGGAAGTATGTATTATAGCAA	CTTAAGCTGAGTTTCTCTTCCATGACGTACGA	283
ns387x	BRscaffold000006reverse	4193709	TGTACAACATATAGATAGAGACCACCACCAACAGAA	TCCCACTATATGTACACATGGGCCACTTTTATT	372
ns388x	BRscaffold000006forward	4221556	ACCTGACCTCTGCATCTAACCGAGCA	CGTTTGCTACGGCTCCTTTCCGTT	282
ns389x	BRscaffold000006forward	4222944	CAAACCAAGCGTTTGAGTAAACCTCATTG	GGACCAAACGGGGCCTGGAA	280
ns390x	BRscaffold000006forward	4257508	TAAGGATGGAGTAAAACGGCAGGGGA	GCCTAGTTTTAGGGCGTGATTGAAATAATTAGCT	218
ns391x	BRscaffold000006forward	4439988	ACTGCAACTAACTCATCAGCACTTAAGACTGGA	TGAGTCCTGAGTTCAACTGCTCAAACGA	295
ns392x	BRscaffold000006forward	4440001	CATCAGCACTTAAGACTAGCGACTGCTGATAAA	TGAGTCCTGAGTTCAACTGCTCAAACGA	282
ns393x	BRscaffold000006forward	4440059	ACACTAATGCACAATCATGTAACGCAGGAA	TTCCCCTTGGATCCACAGATGGC	258
