# Supplementary material for: Discovery of Pod Shatter-Resistant Associated SNPs by Deep Sequencing of a Representative Library Followed by Bulk Segregant Analysis in Rapeseed
Source: PLoS One. 2012 Apr 17;7(4):e34253. doi: 10.1371/journal.pone.0034253 (PMC3328475; doi:10.1371/journal.pone.0034253)
Supplement: Table S4 — Primers sequences of the genetic map on A09 chromosome. (XLSX) [file pone.0034253.s007.xlsx]

## Sheet: Sheet1
Table S4. Primers sequences of the genetic map on A09 chromosome.
Primer name	Left primer (5'-3')	Right primer (5'-3')
EST004	TCACCCCTCTATATCCACCC	CAGAATCTGCCTGAACATCG
EST013	ACGAGCAAGAGTGCTGCC	TCGTAGCTTCTGTCTCTTCGC
EST014	GAAAAGAAGCCCCGGTGT	CCCACGCTCCTACTCCAC
EST513	TGTCTTATATGCACAGATCCC	TGCTTGCTCATCAGTGAC
M104	AACAACCAAACATAGTCCC	GTTGACTTTGACCTTGACTT
M18	CACAAGCATTCTACCATAGCAAAGTC	TGCACATATGGCATGTTGTTTG
M229	TCCCGTATCAATGGCGTAACAG	CGATGCTGACATTATTGTGGCG
M39	TCAAGCGCAACAAACATTGG	TGGTGTTAGGGTTTAAGGTTGTGG
M42189	GAGCAGCAGAACCAAAGGAC	ATCATGACGATGACAAGCCA
EST021	TCGCGCATGTAATCAAAATC	TGTGACGCATCCGATCATAC
EST005	CCGATCATACCTTTTACTCTAGCC	GATGTTCCTCTCGGTGATGC
P010	CCTGCCTGGTTTGAATAAT	CAAATCTCTCCTCCATCTTCT
P20	GATCTTCTCTCCAAAACTCTCT	AAAGTCCAAGCTAAATTACAAA
P507	TGGAGAAGGGGTCTCCAT	TTGTTCCTAACAAACGGAAAA
P515	TTCGATTGTGGTTCTTATTGG	CCATATTTATCTTAGTTCTCGCC
P516	CGGTGACCAGTAAGCTGTTT	TGTCTGTTTCCACGTCAATG
P528	GCCGACTCCTAGTGAGGAAA	TGTGTTTTGGGCTCAAAGGT
P529	CTGCTCCTTCACGTTTTCATCA	ACGGACAGCAACAACAACAAGA
P533	TGACGAATGAGGTCCTGAGA	AAGAGCCTTCCCCTAAGGAT
P536	GTGAGAGCTTGGATCGAAAA	GCTAGCTCATGAAAGAACCG
